# Supplementary material for: Fine scale human genetic structure in three regions of Cameroon reveals episodic diversifying selection
Source: Sci Rep. 2021 Jan 13;11:1039. doi: 10.1038/s41598-020-79124-1 (PMC7807043; doi:10.1038/s41598-020-79124-1)
Supplement: Supplementary file 2 — Supplementary Dataset 1. [file 41598_2020_79124_MOESM2_ESM.xlsx]

## Sheet: Fst
Pairwise FST among Cameroonian populations and those from the 1000 Genomes Phase 3 reference panel
PopA	PopB	fst	std_error	Z
BA	FO	0.003	0.0001	41.735
BA	SB	0.001	0	52.92
BA	ACB	0.004	0.0001	71.599
BA	ASW	0.009	0.0001	80.852
BA	ESN	0.003	0	71.077
BA	GWD	0.008	0.0001	76.687
BA	LWK	0.005	0.0001	91.507
BA	MSL	0.005	0.0001	55.701
BA	YRI	0.003	0.0001	36.337
BA	CLM	0.111	0.0008	143.918
BA	MXL	0.129	0.0009	147.504
BA	PEL	0.164	0.001	170.766
BA	PUR	0.097	0.0007	137.529
BA	CDX	0.166	0.001	158.932
BA	CHB	0.165	0.0011	152.635
BA	CHS	0.166	0.0011	155.603
BA	JPT	0.167	0.0011	157.632
BA	KHV	0.163	0.0011	154.631
BA	CEU	0.135	0.0009	150.284
BA	FIN	0.137	0.0009	153.039
BA	GBR	0.135	0.0009	147.301
BA	IBS	0.13	0.0009	148.401
BA	TSI	0.131	0.0009	149.723
BA	BEB	0.123	0.0008	153.634
BA	GIH	0.124	0.0008	154.684
BA	ITU	0.124	0.0008	156.324
BA	PJL	0.121	0.0008	154.527
BA	STU	0.124	0.0008	153.954
FO	SB	0.003	0.0001	43.508
FO	ACB	0.004	0.0001	46.615
FO	ASW	0.008	0.0001	61.404
FO	ESN	0.005	0.0001	50.799
FO	GWD	0.007	0.0001	64.107
FO	LWK	0.005	0.0001	58.863
FO	MSL	0.006	0.0001	61.203
FO	YRI	0.004	0.0001	45.676
FO	CLM	0.105	0.0008	135.4
FO	MXL	0.123	0.0009	140.11
FO	PEL	0.159	0.001	162.821
FO	PUR	0.091	0.0007	128.991
FO	CDX	0.16	0.001	154.614
FO	CHB	0.159	0.0011	147.939
FO	CHS	0.161	0.0011	150.998
FO	JPT	0.161	0.0011	152.691
FO	KHV	0.157	0.0011	149.287
FO	CEU	0.128	0.0009	142.733
FO	FIN	0.131	0.0009	146.707
FO	GBR	0.129	0.0009	140.764
FO	IBS	0.123	0.0009	139.969
FO	TSI	0.124	0.0009	141.94
FO	BEB	0.117	0.0008	147.608
FO	GIH	0.118	0.0008	150.54
FO	ITU	0.118	0.0008	150.182
FO	PJL	0.115	0.0008	148.985
FO	STU	0.117	0.0008	147.972
SB	ACB	0.004	0	75.435
SB	ASW	0.009	0.0001	79.632
SB	ESN	0.003	0	64.965
SB	GWD	0.008	0.0001	89.015
SB	LWK	0.005	0.0001	97.713
SB	MSL	0.005	0.0001	73.74
SB	YRI	0.002	0.0001	45.833
SB	CLM	0.111	0.0008	144.432
SB	MXL	0.129	0.0009	148.002
SB	PEL	0.164	0.001	171.389
SB	PUR	0.097	0.0007	137.576
SB	CDX	0.166	0.001	159.613
SB	CHB	0.165	0.0011	153.142
SB	CHS	0.166	0.0011	156.314
SB	JPT	0.167	0.0011	158.445
SB	KHV	0.163	0.0011	155.001
SB	CEU	0.135	0.0009	150.855
SB	FIN	0.137	0.0009	153.483
SB	GBR	0.135	0.0009	147.772
SB	IBS	0.13	0.0009	148.686
SB	TSI	0.131	0.0009	150.075
SB	BEB	0.123	0.0008	154.348
SB	GIH	0.125	0.0008	155.291
SB	ITU	0.124	0.0008	156.8
SB	PJL	0.122	0.0008	155.223
SB	STU	0.124	0.0008	154.678
ACB	ASW	0.003	0.0001	38.599
ACB	ESN	0.004	0.0001	71.753
ACB	GWD	0.006	0.0001	84.454
ACB	LWK	0.007	0.0001	98.312
ACB	MSL	0.005	0.0001	71.852
ACB	YRI	0.003	0	56.35
ACB	CLM	0.087	0.0006	136.537
ACB	MXL	0.106	0.0008	140.758
ACB	PEL	0.143	0.0009	167.213
ACB	PUR	0.074	0.0006	127.417
ACB	CDX	0.146	0.001	153.658
ACB	CHB	0.145	0.001	147.528
ACB	CHS	0.146	0.001	150.488
ACB	JPT	0.147	0.001	153.033
ACB	KHV	0.143	0.001	149.047
ACB	CEU	0.108	0.0008	140.71
ACB	FIN	0.111	0.0008	144
ACB	GBR	0.108	0.0008	137.919
ACB	IBS	0.103	0.0007	139.672
ACB	TSI	0.105	0.0007	141.667
ACB	BEB	0.1	0.0007	147.757
ACB	GIH	0.102	0.0007	150.099
ACB	ITU	0.102	0.0007	150.855
ACB	PJL	0.098	0.0007	148.526
ACB	STU	0.101	0.0007	148.115
ASW	ESN	0.01	0.0001	81.013
ASW	GWD	0.011	0.0001	90.528
ASW	LWK	0.01	0.0001	88.956
ASW	MSL	0.01	0.0001	81.577
ASW	YRI	0.009	0.0001	73.814
ASW	CLM	0.065	0.0006	112.966
ASW	MXL	0.082	0.0007	120.764
ASW	PEL	0.119	0.0008	147.213
ASW	PUR	0.054	0.0005	104.393
ASW	CDX	0.126	0.0009	143.652
ASW	CHB	0.124	0.0009	138.735
ASW	CHS	0.126	0.0009	141.441
ASW	JPT	0.126	0.0009	143.835
ASW	KHV	0.123	0.0009	139.391
ASW	CEU	0.084	0.0007	121.734
ASW	FIN	0.087	0.0007	125.445
ASW	GBR	0.084	0.0007	120.61
ASW	IBS	0.08	0.0007	120.487
ASW	TSI	0.081	0.0007	123.407
ASW	BEB	0.079	0.0006	132.14
ASW	GIH	0.08	0.0006	133.346
ASW	ITU	0.081	0.0006	134.836
ASW	PJL	0.077	0.0006	132.14
ASW	STU	0.081	0.0006	132.104
ESN	GWD	0.008	0.0001	76.687
ESN	LWK	0.008	0.0001	106.144
ESN	MSL	0.005	0.0001	65.406
ESN	YRI	0.001	0	22.565
ESN	CLM	0.113	0.0008	145.813
ESN	MXL	0.131	0.0009	150.167
ESN	PEL	0.167	0.001	173.242
ESN	PUR	0.099	0.0007	139.374
ESN	CDX	0.169	0.001	160.804
ESN	CHB	0.168	0.0011	154.602
ESN	CHS	0.169	0.0011	157.93
ESN	JPT	0.169	0.0011	159.666
ESN	KHV	0.166	0.0011	156.772
ESN	CEU	0.137	0.0009	151.682
ESN	FIN	0.14	0.0009	154.309
ESN	GBR	0.138	0.0009	148.757
ESN	IBS	0.132	0.0009	149.476
ESN	TSI	0.133	0.0009	151.531
ESN	BEB	0.125	0.0008	154.617
ESN	GIH	0.127	0.0008	155.844
ESN	ITU	0.127	0.0008	157.584
ESN	PJL	0.124	0.0008	156.275
ESN	STU	0.126	0.0008	155.175
GWD	LWK	0.011	0.0001	103.956
GWD	MSL	0.004	0.0001	67.855
GWD	YRI	0.006	0.0001	76.545
GWD	CLM	0.109	0.0008	137.139
GWD	MXL	0.127	0.0009	141.74
GWD	PEL	0.163	0.001	166.457
GWD	PUR	0.095	0.0007	130.229
GWD	CDX	0.165	0.0011	156.103
GWD	CHB	0.164	0.0011	148.708
GWD	CHS	0.165	0.0011	152.713
GWD	JPT	0.166	0.0011	153.6
GWD	KHV	0.162	0.0011	151.091
GWD	CEU	0.133	0.0009	143.984
GWD	FIN	0.135	0.0009	148.372
GWD	GBR	0.133	0.0009	141.273
GWD	IBS	0.128	0.0009	141.607
GWD	TSI	0.129	0.0009	143.921
GWD	BEB	0.121	0.0008	148.734
GWD	GIH	0.123	0.0008	150.841
GWD	ITU	0.123	0.0008	152.008
GWD	PJL	0.12	0.0008	148.837
GWD	STU	0.122	0.0008	148.825
LWK	MSL	0.01	0.0001	104.033
LWK	YRI	0.007	0.0001	96.312
LWK	CLM	0.102	0.0007	139.852
LWK	MXL	0.121	0.0008	144.902
LWK	PEL	0.157	0.0009	166.114
LWK	PUR	0.089	0.0007	133.787
LWK	CDX	0.158	0.001	155.974
LWK	CHB	0.157	0.001	150.018
LWK	CHS	0.159	0.001	153.091
LWK	JPT	0.159	0.001	154.486
LWK	KHV	0.155	0.001	151.158
LWK	CEU	0.126	0.0009	146.109
LWK	FIN	0.128	0.0009	148.545
LWK	GBR	0.126	0.0009	143.027
LWK	IBS	0.121	0.0008	144.231
LWK	TSI	0.122	0.0008	145.536
LWK	BEB	0.114	0.0008	151.11
LWK	GIH	0.116	0.0008	152.327
LWK	ITU	0.116	0.0008	153.417
LWK	PJL	0.113	0.0007	152.44
LWK	STU	0.115	0.0008	151.282
MSL	YRI	0.004	0.0001	69.815
MSL	CLM	0.112	0.0008	142.047
MSL	MXL	0.131	0.0009	145.47
MSL	PEL	0.166	0.001	169.027
MSL	PUR	0.099	0.0007	135.393
MSL	CDX	0.168	0.0011	158.206
MSL	CHB	0.167	0.0011	151.891
MSL	CHS	0.168	0.0011	154.903
MSL	JPT	0.169	0.0011	156.086
MSL	KHV	0.165	0.0011	153.613
MSL	CEU	0.137	0.0009	147.891
MSL	FIN	0.139	0.0009	150.88
MSL	GBR	0.137	0.0009	145.557
MSL	IBS	0.131	0.0009	146.97
MSL	TSI	0.133	0.0009	148.551
MSL	BEB	0.124	0.0008	151.446
MSL	GIH	0.126	0.0008	153.004
MSL	ITU	0.126	0.0008	154.361
MSL	PJL	0.123	0.0008	152.461
MSL	STU	0.125	0.0008	151.509
YRI	CLM	0.112	0.0008	145.49
YRI	MXL	0.13	0.0009	149.104
YRI	PEL	0.166	0.001	171.847
YRI	PUR	0.098	0.0007	138.408
YRI	CDX	0.168	0.0011	159.539
YRI	CHB	0.166	0.0011	153.368
YRI	CHS	0.168	0.0011	156.392
YRI	JPT	0.168	0.0011	158.487
YRI	KHV	0.164	0.0011	155.099
YRI	CEU	0.136	0.0009	151.39
YRI	FIN	0.139	0.0009	154.23
YRI	GBR	0.136	0.0009	147.924
YRI	IBS	0.131	0.0009	149.457
YRI	TSI	0.132	0.0009	151.258
YRI	BEB	0.124	0.0008	155.935
YRI	GIH	0.126	0.0008	157.486
YRI	ITU	0.126	0.0008	158.79
YRI	PJL	0.123	0.0008	156.992
YRI	STU	0.125	0.0008	156.539
CLM	MXL	0.01	0.0002	57.916
CLM	PEL	0.041	0.0004	95.888
CLM	PUR	0.006	0.0001	61.805
CLM	CDX	0.08	0.0007	112.498
CLM	CHB	0.076	0.0007	106.749
CLM	CHS	0.079	0.0007	111.202
CLM	JPT	0.078	0.0007	108.747
CLM	KHV	0.076	0.0007	109.757
CLM	CEU	0.016	0.0002	76.194
CLM	FIN	0.019	0.0002	92.658
CLM	GBR	0.016	0.0002	78.962
CLM	IBS	0.015	0.0002	73.386
CLM	TSI	0.016	0.0002	79.403
CLM	BEB	0.03	0.0003	103.842
CLM	GIH	0.029	0.0002	117.955
CLM	ITU	0.033	0.0003	109.742
CLM	PJL	0.025	0.0002	106.336
CLM	STU	0.033	0.0003	106.735
MXL	PEL	0.018	0.0003	65.062
MXL	PUR	0.02	0.0003	76.679
MXL	CDX	0.073	0.0007	104.022
MXL	CHB	0.067	0.0007	96.348
MXL	CHS	0.07	0.0007	100.678
MXL	JPT	0.068	0.0007	97.545
MXL	KHV	0.069	0.0007	100.743
MXL	CEU	0.037	0.0004	90.6
MXL	FIN	0.036	0.0004	93.605
MXL	GBR	0.037	0.0004	88.828
MXL	IBS	0.038	0.0004	89.835
MXL	TSI	0.038	0.0004	95.909
MXL	BEB	0.036	0.0004	99.895
MXL	GIH	0.039	0.0004	107.509
MXL	ITU	0.041	0.0004	102.835
MXL	PJL	0.035	0.0004	99.137
MXL	STU	0.041	0.0004	101.136
PEL	PUR	0.06	0.0006	105.135
PEL	CDX	0.089	0.0009	96.406
PEL	CHB	0.082	0.0009	87.657
PEL	CHS	0.085	0.0009	91.371
PEL	JPT	0.082	0.0009	87.875
PEL	KHV	0.085	0.0009	93.878
PEL	CEU	0.088	0.0008	111.096
PEL	FIN	0.083	0.0008	109.61
PEL	GBR	0.088	0.0008	110.404
PEL	IBS	0.09	0.0008	112.006
PEL	TSI	0.09	0.0008	115.011
PEL	BEB	0.07	0.0007	107.068
PEL	GIH	0.077	0.0007	112.503
PEL	ITU	0.077	0.0007	109.357
PEL	PJL	0.073	0.0007	109.76
PEL	STU	0.077	0.0007	109.537
PUR	CDX	0.088	0.0008	116.935
PUR	CHB	0.085	0.0008	111.893
PUR	CHS	0.087	0.0008	115.304
PUR	JPT	0.087	0.0008	114.19
PUR	KHV	0.084	0.0007	112.528
PUR	CEU	0.011	0.0001	84.367
PUR	FIN	0.016	0.0002	94.56
PUR	GBR	0.011	0.0001	82.414
PUR	IBS	0.009	0.0001	76.951
PUR	TSI	0.01	0.0001	82.267
PUR	BEB	0.031	0.0003	99.839
PUR	GIH	0.029	0.0002	117.67
PUR	ITU	0.033	0.0003	108.139
PUR	PJL	0.024	0.0002	108.815
PUR	STU	0.033	0.0003	103.41
CDX	CHB	0.009	0.0001	67.115
CDX	CHS	0.005	0.0001	57.512
CDX	JPT	0.017	0.0002	80.655
CDX	KHV	0.002	0.0001	18.603
CDX	CEU	0.111	0.0009	119.797
CDX	FIN	0.104	0.0008	122.292
CDX	GBR	0.111	0.0009	119.607
CDX	IBS	0.111	0.0009	120.079
CDX	TSI	0.111	0.0009	119.507
CDX	BEB	0.058	0.0005	111.609
CDX	GIH	0.076	0.0006	118.907
CDX	ITU	0.072	0.0006	115.419
CDX	PJL	0.074	0.0006	118.725
CDX	STU	0.07	0.0006	114.938
CHB	CHS	0.001	0	24.545
CHB	JPT	0.007	0.0001	73.9
CHB	KHV	0.006	0.0001	66.348
CHB	CEU	0.108	0.0009	117.041
CHB	FIN	0.1	0.0008	117.945
CHB	GBR	0.108	0.0009	116.046
CHB	IBS	0.108	0.0009	115.761
CHB	TSI	0.108	0.0009	115.029
CHB	BEB	0.057	0.0006	98.581
CHB	GIH	0.074	0.0007	109.325
CHB	ITU	0.07	0.0007	103.989
CHB	PJL	0.072	0.0007	108.607
CHB	STU	0.069	0.0007	102.327
CHS	JPT	0.009	0.0001	67.322
CHS	KHV	0.003	0.0001	34.835
CHS	CEU	0.11	0.0009	119.784
CHS	FIN	0.103	0.0008	121.076
CHS	GBR	0.111	0.0009	119.138
CHS	IBS	0.11	0.0009	118.973
CHS	TSI	0.11	0.0009	118.163
CHS	BEB	0.058	0.0006	104.976
CHS	GIH	0.076	0.0007	114.308
CHS	ITU	0.071	0.0006	110.167
CHS	PJL	0.074	0.0006	114.454
CHS	STU	0.07	0.0006	108.535
JPT	KHV	0.014	0.0002	87.878
JPT	CEU	0.11	0.0009	118.369
JPT	FIN	0.102	0.0009	118.381
JPT	GBR	0.11	0.0009	117.66
JPT	IBS	0.11	0.0009	117.524
JPT	TSI	0.11	0.0009	116.905
JPT	BEB	0.059	0.0006	103.16
JPT	GIH	0.076	0.0007	111.67
JPT	ITU	0.072	0.0007	105.94
JPT	PJL	0.074	0.0007	111.613
JPT	STU	0.07	0.0007	104.999
KHV	CEU	0.107	0.0009	117.18
KHV	FIN	0.1	0.0008	119.379
KHV	GBR	0.107	0.0009	116.235
KHV	IBS	0.107	0.0009	116.126
KHV	TSI	0.106	0.0009	115.426
KHV	BEB	0.054	0.0005	103.468
KHV	GIH	0.072	0.0006	114.303
KHV	ITU	0.067	0.0006	109.399
KHV	PJL	0.07	0.0006	113.434
KHV	STU	0.066	0.0006	107.981
CEU	FIN	0.006	0.0001	68.032
CEU	GBR	0	0	9.464
CEU	IBS	0.002	0.0001	41.123
CEU	TSI	0.004	0.0001	35.133
CEU	BEB	0.04	0.0004	96.74
CEU	GIH	0.035	0.0003	105.713
CEU	ITU	0.041	0.0004	102.511
CEU	PJL	0.029	0.0003	98.521
CEU	STU	0.042	0.0004	99.624
FIN	GBR	0.007	0.0001	73.491
FIN	IBS	0.011	0.0001	82.73
FIN	TSI	0.012	0.0001	81.935
FIN	BEB	0.04	0.0004	102.925
FIN	GIH	0.036	0.0003	113.156
FIN	ITU	0.042	0.0004	114.316
FIN	PJL	0.031	0.0003	105.736
FIN	STU	0.042	0.0004	109.121
GBR	IBS	0.002	0.0001	46.929
GBR	TSI	0.004	0.0001	41.435
GBR	BEB	0.041	0.0004	100.077
GBR	GIH	0.035	0.0003	107.183
GBR	ITU	0.041	0.0004	105.041
GBR	PJL	0.029	0.0003	101.954
GBR	STU	0.042	0.0004	103.079
IBS	TSI	0.002	0	32.841
IBS	BEB	0.041	0.0004	102.15
IBS	GIH	0.036	0.0003	108.232
IBS	ITU	0.041	0.0004	105.395
IBS	PJL	0.03	0.0003	102.747
IBS	STU	0.042	0.0004	103.548
TSI	BEB	0.04	0.0004	97.495
TSI	GIH	0.034	0.0003	105.448
TSI	ITU	0.04	0.0004	100.367
TSI	PJL	0.028	0.0003	96.978
TSI	STU	0.04	0.0004	98.143
BEB	GIH	0.005	0.0001	56.962
BEB	ITU	0.002	0.0001	40.082
BEB	PJL	0.004	0.0001	44.159
BEB	STU	0.002	0.0001	44.322
GIH	ITU	0.004	0.0001	66.967
GIH	PJL	0.004	0.0001	68.079
GIH	STU	0.005	0.0001	66.148
ITU	PJL	0.003	0.0001	52.555
ITU	STU	0.001	0	34.712
PJL	STU	0.004	0.0001	57.389
