# Supplementary material for: Fine scale human genetic structure in three regions of Cameroon reveals episodic diversifying selection
Source: Sci Rep. 2021 Jan 13;11:1039. doi: 10.1038/s41598-020-79124-1 (PMC7807043; doi:10.1038/s41598-020-79124-1)
Supplement: Supplementary file 3 — Supplementary Dataset 2. [file 41598_2020_79124_MOESM3_ESM.xlsx]

## Sheet: iHS_results
List of variants (133) with significant iHS values sorted by iHS scores from most negative (top) through least negative to most positive (bottom)
rsid	chrpos	iHS	logP	P	bh_P	bonf_P	ref	alt	MAF
rs10215171	7:57449141	-5.61474	7.70584	1.9686e-08	0.00233072	0.016315	T	G	0.06617
rs10220319	14:81128482	-4.9041	6.02753	9.38569e-07	0.0154137	0.777852	C	A	0.4068
rs1054025	6:33035771	-4.87526	5.96392	1.08663e-06	0.0166771	0.900563	C	T	0.1305
rs10896290	11:56128081	-4.52439	5.21774	6.057e-06	0.0429045	1	G	A	0.2679
rs10947368	6:32975341	-6.41781	9.85934	1.38249e-10	5.72879e-05	0.000114576	T	C	0.1076
rs11133432	4:53105994	4.90203	6.02295	9.48521e-07	0.0154137	0.7861	C	T	0.3388
rs1126544	6:33037061	-5.13267	6.54415	2.8566e-07	0.00845517	0.236745	C	G	0.1281
rs113660949	11:48200771	-5.04014	6.33236	4.65201e-07	0.0101031	0.385542	T	C	0.05825
rs114040366	16:48744460	-4.50778	5.18369	6.55098e-06	0.0441558	1	C	T	0.05172
rs114434775	6:32205174	-5.0754	6.41266	3.86673e-07	0.00985798	0.32046	G	T	0.1016
rs114513491	1:120346965	-5.07133	6.40335	3.95044e-07	0.00985798	0.327398	A	G	0.05918
rs114519170	11:56652607	-5.44709	7.29073	5.11995e-08	0.00264782	0.0424323	C	T	0.1086
rs115090725	7:57442864	-4.83963	5.88579	1.30081e-06	0.0185873	1	C	A	0.0713
rs115261305	6:32793668	-5.38448	7.13873	7.26553e-08	0.0030107	0.0602141	A	C	0.1319
rs115374365	2:62697571	-4.69187	5.56748	2.70718e-06	0.0267097	1	A	C	0.07922
rs115530337	6:32192511	-5.95519	8.5854	2.59778e-09	0.000538236	0.00215294	T	G	0.07829
rs116372452	12:38713248	-5.09279	6.45243	3.52833e-07	0.00943274	0.292415	T	C	0.05033
rs116480398	11:56420484	-5.34945	7.05441	8.82238e-08	0.00332349	0.0731167	C	T	0.05965
rs116573934	11:56452440	-4.76239	5.71826	1.91309e-06	0.0223699	1	G	A	0.08854
rs11962004	6:29528616	-4.75825	5.70935	1.95278e-06	0.0224777	1	G	C	0.1426
rs12089891	1:173377138	-4.51105	5.19038	6.45084e-06	0.0441558	1	C	T	0.0876
rs12655280	5:49855699	-5.44344	7.28182	5.22616e-08	0.00264782	0.0433125	T	C	0.1589
rs1426713	6:32198049	-4.77277	5.74062	1.81709e-06	0.0218253	1	T	C	0.08854
rs1611697	6:29827385	-5.2506	6.81928	1.51608e-07	0.00502587	0.125647	C	A	0.07083
rs16869875	6:32192217	-6.34092	9.6413	2.28401e-10	6.30969e-05	0.000189291	T	C	0.1025
rs16884728	5:50028103	-5.0085	6.26077	5.48561e-07	0.0110885	0.454628	A	G	0.1566
rs16970394	19:28552750	-5.15586	6.59778	2.52474e-07	0.00774969	0.209242	T	C	0.07083
rs17190762	6:31126992	-4.52788	5.2249	5.95797e-06	0.0429045	1	A	G	0.06291
rs17201826	6:32195021	-5.37026	7.10446	7.86213e-08	0.00310279	0.0651585	A	G	0.06058
rs17609346	4:48336371	-4.59714	5.36821	4.28338e-06	0.034803	1	C	T	0.1678
rs1818521	4:119322004	4.72932	5.6473	2.25271e-06	0.0241931	1	C	T	0.5126
rs1871870	4:53108038	4.90203	6.02295	9.48521e-07	0.0154137	0.7861	T	C	0.3388
rs2034598	16:47001626	-4.53189	5.23315	5.84584e-06	0.0424984	1	A	G	0.08388
rs2116260	6:33025440	-4.71948	5.62625	2.36454e-06	0.0241931	1	C	T	0.1305
rs2116261	6:33025450	-4.83217	5.8695	1.35053e-06	0.0189707	1	A	G	0.1272
rs2116262	6:33025469	-4.72156	5.63071	2.34039e-06	0.0241931	1	G	A	0.1305
rs2233954	6:31105672	-4.80248	5.8049	1.56713e-06	0.0206872	1	A	G	0.08854
rs2267644	6:32192560	-5.50713	7.43803	3.64725e-08	0.00243786	0.0302271	A	G	0.08807
rs2267645	6:32193028	-5.41672	7.21679	6.07031e-08	0.00264782	0.0503086	C	T	0.08807
rs2298069	1:120354019	-5.41764	7.21903	6.03907e-08	0.00264782	0.0500496	T	C	0.1864
rs2394985	6:31323557	-4.74749	5.68622	2.05959e-06	0.0233823	1	T	C	0.0671
rs2487580	1:120420048	-5.30229	6.94172	1.14361e-07	0.0041208	0.0947784	T	C	0.1062
rs2523971	6:29938258	-4.72515	5.63838	2.29944e-06	0.0241931	1	A	C	0.05266
rs28452055	4:48300422	-4.78663	5.77056	1.69605e-06	0.02149	1	A	C	0.1272
rs28754657	16:15883372	-4.52582	5.22068	6.01616e-06	0.0429045	1	T	C	0.1761
rs3013106	1:13802437	4.99484	6.23001	5.88837e-07	0.0116192	0.488007	A	G	0.4455
rs34304311	6:28093263	-4.65722	5.49417	3.20504e-06	0.0298452	1	A	G	0.07549
rs3800326	6:28264717	-5.1106	6.49331	3.21135e-07	0.00887149	0.266145	T	C	0.1039
rs4084262	6:31218889	-4.64439	5.46714	3.41084e-06	0.0302657	1	T	C	0.15
rs4103691	12:38708001	-4.46809	5.10281	7.89206e-06	0.0491779	1	C	T	0.1319
rs4647744	11:47254602	-4.47289	5.11255	7.71706e-06	0.0488216	1	A	G	0.1752
rs4870653	7:57435577	-4.54163	5.25319	5.58223e-06	0.0409411	1	T	C	0.1426
rs5010528	6:31241032	-5.12594	6.52863	2.96054e-07	0.00846066	0.245359	G	A	0.1929
rs56010624	6:25414419	-4.93261	6.09077	8.11381e-07	0.0152828	0.672444	T	C	0.0685
rs56824628	16:46954390	-5.83904	8.27981	5.25035e-09	0.000870261	0.0043513	A	G	0.157
rs57002565	2:124281700	-4.80179	5.80339	1.57257e-06	0.0206872	1	T	C	0.1612
rs58031868	6:29943056	-4.90747	6.035	9.22577e-07	0.0154137	0.764598	T	C	0.1561
rs58560300	1:120450346	-4.84551	5.89863	1.26289e-06	0.0183621	1	G	T	0.1128
rs58567530	16:48172185	-4.48856	5.14444	7.17063e-06	0.0464278	1	A	C	0.06943
rs58655051	6:121825480	-4.50365	5.17525	6.67954e-06	0.0446433	1	A	G	0.1244
rs60224369	8:8156800	-4.77941	5.75495	1.75811e-06	0.0217471	1	A	C	0.1132
rs60652299	8:42488311	-5.48681	7.38801	4.09251e-08	0.00243786	0.0339172	G	A	0.05359
rs6115256	20:25666642	-4.60047	5.37516	4.21538e-06	0.0347634	1	T	C	0.1771
rs6120159	20:29999389	-4.78482	5.76665	1.71139e-06	0.02149	1	A	G	0.1072
rs61649224	11:48057640	-4.579	5.33049	4.67205e-06	0.0368764	1	A	G	0.2614
rs61729683	6:32185818	-4.52196	5.21275	6.12705e-06	0.0430329	1	T	C	0.06337
rs61737338	6:28227217	-4.92178	6.0667	8.57624e-07	0.0154137	0.710768	T	C	0.08388
rs6457116	6:29938025	-4.64402	5.46636	3.41693e-06	0.0302657	1	A	G	0.09226
rs6582601	12:38716034	-4.84946	5.90729	1.23797e-06	0.0183212	1	T	C	0.1253
rs6902390	6:32997859	-4.7862	5.76962	1.69972e-06	0.02149	1	C	A	0.1202
rs6911777	6:32409996	-4.60589	5.38647	4.10703e-06	0.0343814	1	C	T	0.2852
rs6931451	6:32379605	-5.80497	8.19128	6.4376e-09	0.000889208	0.00533525	A	C	0.2036
rs7115299	11:48011811	-4.47682	5.12054	7.57639e-06	0.0483003	1	A	G	0.05685
rs7117421	11:56658043	-4.71953	5.62637	2.36388e-06	0.0241931	1	G	T	0.116
rs73000462	1:120347966	-7.23449	12.3304	4.6729e-13	3.87273e-07	3.87273e-07	A	G	0.08295
rs7308308	12:39432785	-5.06493	6.38876	4.08547e-07	0.00985798	0.338589	T	C	0.157
rs73402766	6:29506932	-4.88448	5.9842	1.03705e-06	0.0162164	0.859467	A	G	0.1426
rs73468666	11:56958933	-4.49308	5.15365	7.0202e-06	0.0461712	1	A	G	0.1761
rs73532264	6:121790847	-4.70464	5.59464	2.54311e-06	0.0257029	1	C	A	0.1002
rs73630443	8:42497170	-5.57926	7.61701	2.4154e-08	0.00243786	0.020018	C	T	0.05079
rs73699775	7:57435914	-4.76204	5.71751	1.91642e-06	0.0223699	1	T	C	0.2791
rs73845944	3:89083291	-4.64507	5.46857	3.39962e-06	0.0302657	1	A	G	0.09786
rs73906252	20:30013616	-4.61188	5.39898	3.99043e-06	0.0340941	1	A	G	0.05638
rs74332996	19:28494022	-4.56347	5.29831	5.0314e-06	0.0382555	1	A	G	0.1142
rs74373495	11:56104400	-4.6946	5.57329	2.67123e-06	0.0266725	1	T	G	0.06011
rs74748383	15:82388044	-4.59943	5.37299	4.23655e-06	0.0347634	1	T	C	0.05033
rs74774017	6:27379348	-4.82275	5.84896	1.41593e-06	0.0195579	1	C	A	0.09553
rs75108620	11:56291575	-4.4935	5.15451	7.00627e-06	0.0461712	1	T	C	0.103
rs75281667	6:28086034	-4.64306	5.46435	3.4328e-06	0.0302657	1	T	G	0.07596
rs75301276	11:55944198	-4.49141	5.15026	7.07529e-06	0.0461712	1	T	C	0.06058
rs75570650	11:57211860	-4.74081	5.6719	2.12865e-06	0.0238398	1	G	A	0.05405
rs75723786	5:70967498	-4.95576	6.14238	7.20484e-07	0.0138863	0.597111	C	T	0.05452
rs75777477	8:42487284	-5.53575	7.50878	3.09902e-08	0.00243786	0.0256835	T	C	0.07735
rs75797326	19:28467442	-4.46949	5.10566	7.84046e-06	0.0491779	1	A	C	0.08155
rs75890073	3:89056510	-4.73575	5.66104	2.18251e-06	0.0238867	1	C	T	0.09273
rs75983406	2:201563336	-5.03112	6.31192	4.8762e-07	0.0101031	0.404122	A	G	0.07829
rs76057616	8:8174749	-4.80205	5.80397	1.57047e-06	0.0206872	1	A	G	0.06198
rs76186525	11:56660661	-4.89077	5.99809	1.00442e-06	0.0160082	0.832425	A	G	0.0932
rs76210113	4:47512123	-5.04656	6.34694	4.49838e-07	0.0101031	0.372809	C	A	0.06803
rs76636458	19:28692104	-5.03167	6.31317	4.86217e-07	0.0101031	0.402959	T	C	0.05359
rs76661560	6:27247668	-4.65954	5.49906	3.16914e-06	0.0298452	1	G	T	0.08574
rs76763760	5:114127581	-4.57107	5.31404	4.85241e-06	0.0372689	1	A	G	0.07735
rs77158864	4:99413793	-5.06134	6.38057	4.16318e-07	0.00985798	0.345029	A	G	0.05219
rs7739438	6:30347265	-4.59169	5.35688	4.39667e-06	0.0353767	1	A	G	0.05732
rs77472236	14:63736597	-4.58403	5.34095	4.56091e-06	0.0363454	1	C	T	0.07875
rs77677151	6:27205765	-4.67766	5.53735	2.90169e-06	0.0282919	1	G	A	0.1128
rs776818505	17:45318090	4.61563	5.40681	3.91914e-06	0.0338338	1	A	G	0.4459
rs78133850	11:57004659	-4.5077	5.18354	6.55334e-06	0.0441558	1	A	G	0.06897
rs78384488	6:28036693	-4.64441	5.46719	3.41047e-06	0.0302657	1	A	G	0.08248
rs78553713	11:56904679	-4.90299	6.02508	9.43889e-07	0.0154137	0.782261	C	A	0.05965
rs78886593	12:33983962	-4.73501	5.65946	2.19047e-06	0.0238867	1	T	C	0.05172
rs7943508	11:57003581	-4.86092	5.93241	1.1684e-06	0.017606	0.968332	T	C	0.0657
rs79785649	6:27396321	-5.26317	6.84897	1.4159e-07	0.00488935	0.117344	A	G	0.08434
rs79842990	7:57437861	-5.23697	6.7872	1.63231e-07	0.00520309	0.13528	T	G	0.1156
rs80014211	7:57439534	-5.03791	6.32732	4.70632e-07	0.0101031	0.390043	C	T	0.1188
rs80047940	11:56665732	-5.48571	7.38529	4.11819e-08	0.00243786	0.0341301	C	T	0.06477
rs8192564	6:32191822	-5.49426	7.40632	3.92352e-08	0.00243786	0.0325167	A	G	0.06011
rs9263994	6:31192952	-4.57089	5.31366	4.85667e-06	0.0372689	1	C	T	0.08807
rs9275614	6:32684257	-4.77464	5.74465	1.80031e-06	0.0218253	1	G	A	0.206
rs9275618	6:32684387	-4.5159	5.20032	6.30493e-06	0.0439101	1	G	A	0.2069
rs9296011	6:32192941	-5.41672	7.21679	6.07031e-08	0.00264782	0.0503086	G	A	0.08807
rs9296073	6:33042551	-4.55821	5.28741	5.15924e-06	0.038539	1	T	C	0.1272
rs9296074	6:33042598	-4.57411	5.32034	4.78259e-06	0.0372689	1	G	A	0.1267
rs9348785	6:28022215	-4.66413	5.50875	3.09919e-06	0.0296825	1	C	T	0.07782
rs9348790	6:28031494	-4.66303	5.50641	3.11594e-06	0.0296825	1	C	G	0.07782
rs9380242	6:31272392	-4.63562	5.44872	3.55861e-06	0.0310447	1	A	G	0.08621
rs9380340	6:33042291	-4.55811	5.28721	5.1617e-06	0.038539	1	G	A	0.1272
rs9393879	6:28018944	-4.54969	5.26982	5.37253e-06	0.039755	1	A	G	0.07782
rs9394130	6:33042393	-4.60721	5.38923	4.08108e-06	0.0343814	1	A	G	0.1258
rs9461684	6:31253444	-4.91165	6.04424	9.03148e-07	0.0154137	0.748497	T	C	0.1836
rs9468941	6:31273671	-4.48293	5.13297	7.36253e-06	0.0473008	1	C	T	0.05452
rs9470017	6:35373993	-5.51211	7.45031	3.54557e-08	0.00243786	0.0293844	A	C	0.1081
rs949361	11:56149723	-4.50835	5.18485	6.53352e-06	0.0441558	1	C	T	0.2689

## Sheet: VEP&BioMartAnnotatedGeneList
iHS list and Variant Effect Predictor- and BioMart-annotated gene list
Chromosome/scaffold name:Gene start (bp)	Gene stable ID	Gene name	EntrezGene description	Phenotype description
1:120336641	ENSG00000134193	REG4	regenerating islet-derived family, member 4
1:120454176	ENSG00000134250	NOTCH2	notch 2	ALAGILLE SYNDROME 2
1:120454176	ENSG00000134250	NOTCH2	notch 2	Hajdu-Cheney syndrome
1:120454176	ENSG00000134250	NOTCH2	notch 2	Acroosteolysis dominant type
1:120454176	ENSG00000134250	NOTCH2	notch 2	Alagille syndrome due to a NOTCH2 point mutation
1:13801445	ENSG00000162494	LRRC38	leucine rich repeat containing 38
2:201542956	ENSG00000244301	AOX3P
4:47487305	ENSG00000145246	ATP10D	ATPase, class V, type 10D
4:99391518	ENSG00000168785	TSPAN5	tetraspanin 5
4:119321669	ENSG00000230671	NDUFS5P5
5:49961733	ENSG00000151883	PARP8	poly (ADP-ribose) polymerase family, member 8
6:25279306	ENSG00000079691	LRRC16A	leucine rich repeat containing 16A
6:35310335	ENSG00000112033	PPARD	peroxisome proliferator-activated receptor delta
6:31126319	ENSG00000137310	TCF19	transcription factor 19
6:28249314	ENSG00000137338	PGBD1	piggyBac transposable element derived 1
6:28021006	ENSG00000182477	OR2B8P
6:28227098	ENSG00000189134	NKAPL	NFKB activating protein-like
6:28092338	ENSG00000196812	ZSCAN16	zinc finger and SCAN domain containing 16
6:32971955	ENSG00000204252	HLA-DOA	major histocompatibility complex, class II, DO alpha
6:32789610	ENSG00000204267	TAP2	transporter 2, ATP-binding cassette, sub-family B (MDR/TAP)	BARE LYMPHOCYTE SYNDROME TYPE II COMPLEMENTATION GROUP D
6:32789610	ENSG00000204267	TAP2	transporter 2, ATP-binding cassette, sub-family B (MDR/TAP)	Immunodeficiency by defective expression of HLA class 1
6:32407619	ENSG00000204287	HLA-DRA	major histocompatibility complex, class II, DR alpha	HEPATITIS B VIRUS SUSCEPTIBILITY TO
6:32407619	ENSG00000204287	HLA-DRA	major histocompatibility complex, class II, DR alpha	Graham Little-Piccardi-Lassueur syndrome
6:32361740	ENSG00000204290	BTNL2	butyrophilin-like 2 (MHC class II associated)	SARCOIDOSIS SUSCEPTIBILITY TO 2
6:32361740	ENSG00000204290	BTNL2	butyrophilin-like 2 (MHC class II associated)	Sarcoidosis
6:32162620	ENSG00000204301	NOTCH4	notch 4
6:31236526	ENSG00000204525	HLA-C	major histocompatibility complex, class I, C	PSORIASIS SUSCEPTIBILITY 13
6:31236526	ENSG00000204525	HLA-C	major histocompatibility complex, class I, C	Precursor B-cell acute lymphoblastic leukemia
6:31105313	ENSG00000204538	PSORS1C2	psoriasis susceptibility 1 candidate 2
6:29942889	ENSG00000204625	HCG9	HLA complex group 9 (non-protein coding)
6:29523292	ENSG00000213886	UBD	ubiquitin D
6:28041094	ENSG00000220721	OR1F12
6:29505481	ENSG00000229281	GPR53P
6:33032346	ENSG00000231389	HLA-DPA1	major histocompatibility complex, class II, DP alpha 1
6:31255287	ENSG00000231402	WASF5P
6:32685782	ENSG00000232080	XXbac-BPG254F23.7
6:31321649	ENSG00000234745	HLA-B	major histocompatibility complex, class I, B	SEVERE CUTANEOUS ADVERSE REACTION SUSCEPTIBILITY TO TOXIC EPIDERMAL NECROLYSIS SUSCEPTIBILITY TO INCLUDED
6:31321649	ENSG00000234745	HLA-B	major histocompatibility complex, class I, B	SPONDYLOARTHROPATHY SUSCEPTIBILITY TO 1
6:31321649	ENSG00000234745	HLA-B	major histocompatibility complex, class I, B	Abacavir toxicity
6:31321649	ENSG00000234745	HLA-B	major histocompatibility complex, class I, B	Allopurinol toxicity
6:31321649	ENSG00000234745	HLA-B	major histocompatibility complex, class I, B	Behcet disease
6:31321649	ENSG00000234745	HLA-B	major histocompatibility complex, class I, B	Flucloxacilline toxicity
6:31321649	ENSG00000234745	HLA-B	major histocompatibility complex, class I, B	Phenytoin or carbamazepine toxicity
6:31321649	ENSG00000234745	HLA-B	major histocompatibility complex, class I, B	Pulmonary arterial hypertension associated with connective tissue disease
6:31321649	ENSG00000234745	HLA-B	major histocompatibility complex, class I, B	Stevens-Johnson syndrome
6:31321649	ENSG00000234745	HLA-B	major histocompatibility complex, class I, B	Takayasu arteritis
6:31192119	ENSG00000255899	XXbac-BPG299F13.16
6:31261685	ENSG00000256166	XXbac-BPG248L24.13
6:28089573	ENSG00000269293	ZSCAN16-AS1	ZSCAN16 antisense RNA 1
6:27371789	ENSG00000271755	RP1-153G14.4
8:8175258	ENSG00000182319	SGK223	homolog of rat pragma of Rnd2
11:47236493	ENSG00000134574	DDB2	damage-specific DNA binding protein 2, 48kDa	XERODERMA PIGMENTOSUM COMPLEMENTATION GROUP E
11:47236493	ENSG00000134574	DDB2	damage-specific DNA binding protein 2, 48kDa	Xeroderma pigmentosum
11:47236493	ENSG00000134574	DDB2	damage-specific DNA binding protein 2, 48kDa	XERODERMA PIGMENTOSUM GROUP E DDB-NEGATIVE SUBTYPE
11:57001051	ENSG00000134817	APLNR	apelin receptor
11:48002113	ENSG00000149177	PTPRJ	protein tyrosine phosphatase, receptor type, J
11:56127691	ENSG00000172487	OR8J1	olfactory receptor, family 8, subfamily J, member 1
11:55944094	ENSG00000174957	OR5J2	olfactory receptor, family 5, subfamily J, member 2
11:56949221	ENSG00000183908	LRRC55	leucine rich repeat containing 55
11:56294044	ENSG00000185701	OR5M5P
11:56098823	ENSG00000254722	FAM8A2P
11:56149111	ENSG00000254903	OR8L1P
12:38710380	ENSG00000175548	ALG10B	ALG10B, alpha-1,2-glucosyltransferase
12:38710380	ENSG00000175548	ALG10B	ALG10, alpha-1,2-glucosyltransferase
14:80943330	ENSG00000100629	CEP128	centrosomal protein 128kDa
14:63670832	ENSG00000126785	RHOJ	ras homolog family member J
15:82380935	ENSG00000259518	RP11-597K23.2	uncharacterized LOC101929690
16:46989299	ENSG00000069345	DNAJA2	DnaJ (Hsp40) homolog, subfamily A, member 2
16:15797029	ENSG00000133392	MYH11	myosin, heavy chain 11, smooth muscle	AORTIC ANEURYSM FAMILIAL THORACIC 4
16:15797029	ENSG00000133392	MYH11	myosin, heavy chain 11, smooth muscle	Acute myeloid leukemia with abnormal bone marrow eosinophils inv(16)(p13q22) or t(16;16)(p13;q22)
16:15797029	ENSG00000133392	MYH11	myosin, heavy chain 11, smooth muscle	Familial aortic dissection
16:15797029	ENSG00000133392	MYH11	myosin, heavy chain 11, smooth muscle	Familial thoracic aortic aneurysm and aortic dissection
16:15797029	ENSG00000133392	MYH11	myosin, heavy chain 11, smooth muscle	Megacystis-microcolon-intestinal hypoperistalsis syndrome
16:48116884	ENSG00000140798	ABCC12	ATP-binding cassette, sub-family C (CFTR/MRP), member 12
16:46918290	ENSG00000166123	GPT2	glutamic pyruvate transaminase (alanine aminotransferase) 2	Postnatal microcephaly-infantile hypotonia-spastic diplegia-dysarthria-intellectual disability syndrome
16:48657347	ENSG00000260086	RP11-42I10.1
19:28556174	ENSG00000267509	CTD-2043I16.1
19:28393503	ENSG00000267623	AC022153.1
20:25654851	ENSG00000130684	ZNF337	zinc finger protein 337
20:30009239	ENSG00000204547	DEFB122	defensin, beta 122 (pseudogene)
20:29992648	ENSG00000204548	DEFB121	defensin, beta 121
